# Supplementary material for: Unveiling the hidden depths: advancements in underwater image enhancement using deep learning and auto-encoders
Source: PeerJ Comput Sci. 2024 Nov 29;10:e2392. doi: 10.7717/peerj-cs.2392 (PMC11623242; doi:10.7717/peerj-cs.2392)
Supplement: Supplemental Information 2 [file peerj-cs-10-2392-s002.zip]

Archive with 1 entries (1 files):
- AutoR_Encoder___Image2Image.ipynb
