# Supplementary material for: Unveiling the hidden depths: advancements in underwater image enhancement using deep learning and auto-encoders
Source: PeerJ Comput Sci. 2024 Nov 29;10:e2392. doi: 10.7717/peerj-cs.2392 (PMC11623242; doi:10.7717/peerj-cs.2392)
Supplement: Supplemental Information 2 [file peerj-cs-10-2392-s002.zip › AutoR_Encoder___Image2Image.ipynb]

# %% [markdown]
# Init

# %% [code]
from google.colab import drive
drive.mount('/content/gdrive')

# %% [code]
!wget https://upload.wikimedia.org/wikipedia/commons/e/ea/ScubaDiver.jpg

# %% [code]
import tensorflow as tf
import pandas as pd
import numpy as np
import cv2
import os
import keras
from keras.layers import Conv2D, MaxPooling2D, Dense, Flatten, Dropout, GlobalAveragePooling2D
from keras.models import Sequential
from keras import optimizers
from keras import regularizers
from google.colab.patches import cv2_imshow
import random
import matplotlib.pyplot as plt
import os

# %% [markdown]
# Shallow Water Image Enhancement

# %% [markdown]
## Load Data

# %% [code]
dirt=[]
clear=[]

# %% [code]
a=list(os.listdir('/content/gdrive/MyDrive/Paired/underwater_scenes/trainA'))
a.sort()
print(a)

# %% [code]
b=list(os.listdir('/content/gdrive/MyDrive/Paired/underwater_scenes/trainB'))
b.sort()
print(b)

# %% [code]
len(b)

# %% [code]
a=a[1600:1800]
b=b[1600:1800]

# %% [code]
len(a)

# %% [code]
path='/content/gdrive/MyDrive/Paired/underwater_scenes/trainA/'
cnt=0
for i in a:
  image=cv2.imread(path+'/'+i)
  image = cv2.cvtColor(image, cv2.COLOR_RGB2BGR)
  image=cv2.resize(image,(480,480))
  image = image.reshape(480,480,3)
  dirt.append(image)
  cnt=cnt+1

# %% [code]
import matplotlib.pyplot as plt

# %% [code]
plt.imshow(dirt[1])

# %% [code]
path='/content/gdrive/MyDrive/Paired/underwater_scenes/trainB/'
cnt=0
for i in b:
  image=cv2.imread(path+'/'+i)
  image = cv2.cvtColor(image, cv2.COLOR_RGB2BGR)
  image=cv2.resize(image,(480,480))
  image = image.reshape(480,480,3)
  clear.append(image)
  cnt=cnt+1

# %% [code]
plt.imshow(clear[1])

# %% [markdown]
## Model Creation

# %% [code]
dirt=np.array(dirt)
clear=np.array(clear)

# %% [code]
np.shape(dirt)

# %% [code]
np.shape(clear)

# %% [code]
input_img = keras.Input(shape=(480, 480, 3))
x=tf.keras.layers.Conv2D(64, (7, 7),strides=(1,1), activation="relu", input_shape=(480, 480, 3),padding='same')(input_img)
x=tf.keras.layers.Conv2D(128,(3,3),strides=(2,2),activation="relu",padding='same')(x)
x=tf.keras.layers.Conv2D(256,(3,3),strides=(2,2),activation="relu",padding='same')(x)

r=tf.keras.layers.Conv2D(256,(3,3),strides=(1,1),activation="relu",padding='same')(x)

r=tf.keras.layers.Conv2D(256,(3,3),strides=(1,1),activation="relu",padding='same')(r)
r=tf.keras.layers.Conv2D(256,(3,3),strides=(1,1),activation="relu",padding='same')(r)
r=tf.keras.layers.Conv2D(256,(3,3),strides=(1,1),activation="relu",padding='same')(r)
r=tf.keras.layers.Conv2D(256,(3,3),strides=(1,1),activation="relu",padding='same')(r)

d=tf.keras.layers.Add()([r,x])

d=tf.keras.layers.Conv2DTranspose(128,(3,3),strides=(2,2),activation="relu",padding='same')(d)
d=tf.keras.layers.Conv2DTranspose(64,(3,3),strides=(2,2),activation="relu",padding='same')(d)
d=tf.keras.layers.Conv2D(3,(7,7),strides=(1,1),activation="relu",padding='same')(d)


generator = keras.Model(input_img, d)
generator.compile(optimizer='adam', loss='mse')
generator.summary()

# %% [code]
tf.config.run_functions_eagerly(False)


# %% [code]
generator.fit(dirt, clear, epochs=50, batch_size=20)

# %% [code]
plt.plot(generator.history.history['loss'])

# %% [code]
var = generator.predict(dirt)

# %% [markdown]
## Prediction

# %% [code]
var = generator.predict(dirt)

# %% [code]
def images():
  num = random.random()*200
  n=int(num)
  img = dirt[n, :, :, :]
  b=img[:,:,0]
  g=img[:,:,1]
  r=img[:,:,2]
  rgb1 = np.dstack((r,g,b))


  img = var[n, :, :, :]
  b=img[:,:,0]
  g=img[:,:,1]
  r=img[:,:,2]
  rgb2 = np.dstack((r,g,b))
  Hori = np.concatenate((rgb1, rgb2), axis=1)

  cv2_imshow(Hori)

# %% [code]
def disp_images(n):
  for i in range(0,n):
    images()

# %% [code]
disp_images(10)

# %% [code]
np.shape(dirt)

# %% [code]
np.shape(clear)

# %% [code]
generator.save('/content/gdrive/MyDrive/sea_model_X.h5')

# %% [code]
generator.save('sea_model_X.h5')

# %% [markdown]
## Re-Training_saved_model

# %% [code]
new_model = tf.keras.models.load_model('/content/gdrive/MyDrive/sea_model_X_8.0.h5')

# %% [code]
# new_model.fit(dirt, clear, epochs=50, batch_size=20)

# %% [code]
new_model.save('/content/gdrive/MyDrive/sea_model_X_8.0.h5')

# %% [code]
new_model.summary()

# %% [code]
plt.plot(new_model.history.history['loss'])

# %% [code]
var = new_model.predict(dirt)

# %% [code]
disp_images(3)

# %% [markdown]
# The_Dark_Image_Model

# %% [markdown]
## Load_Data

# %% [code]
dirt=[]
clear=[]

# %% [code]
a=list(os.listdir('/content/gdrive/MyDrive/Paired/underwater_dark/trainA'))
a.sort()
print(a)

# %% [code]
b=list(os.listdir('/content/gdrive/MyDrive/Paired/underwater_dark/trainB'))
b.sort()
print(b)

# %% [code]
len(a)

# %% [code]
a=a[200:400]
b=b[200:400]

# %% [code]
path='/content/gdrive/MyDrive/Paired/underwater_dark/trainA/'
cnt=0
for i in a:
  image=cv2.imread(path+'/'+i)
  image = cv2.cvtColor(image, cv2.COLOR_RGB2BGR)
  image=cv2.resize(image,(480,480))
  image = image.reshape(480,480,3)
  dirt.append(image)
  cnt=cnt+1

# %% [code]
import matplotlib.pyplot as plt

# %% [code]
plt.imshow(dirt[1])

# %% [code]
path='/content/gdrive/MyDrive/Paired/underwater_dark/trainB/'
cnt=0
for i in b:
  image=cv2.imread(path+'/'+i)
  image = cv2.cvtColor(image, cv2.COLOR_RGB2BGR)
  image=cv2.resize(image,(480,480))
  image = image.reshape(480,480,3)
  clear.append(image)
  cnt=cnt+1

# %% [code]
plt.imshow(clear[0])

# %% [code]
dirt=np.array(dirt)
clear=np.array(clear)

# %% [markdown]
## train_model

# %% [code]
new_model = tf.keras.models.load_model('/content/gdrive/MyDrive/deep_sea_model_X_1.0.h5')

# %% [code]
new_model.fit(dirt, clear, epochs=50, batch_size=20)

# %% [code]
new_model.save('/content/gdrive/MyDrive/deep_sea_model_X_2.0.h5')

# %% [markdown]
## Dark_Image_Prediction

# %% [code]
new_model = tf.keras.models.load_model('/content/gdrive/MyDrive/deep_sea_model_X_4.0.h5')

# %% [code]
var = new_model.predict(dirt)

# %% [code]
def images():
  num = random.random()*200
  n=int(num)
  img = dirt[n, :, :, :]
  b=img[:,:,0]
  g=img[:,:,1]
  r=img[:,:,2]
  rgb1 = np.dstack((r,g,b))


  img = var[n, :, :, :]
  b=img[:,:,0]
  g=img[:,:,1]
  r=img[:,:,2]
  rgb2 = np.dstack((r,g,b))
  Hori = np.concatenate((rgb1, rgb2), axis=1)

  cv2_imshow(Hori)

# %% [code]
def disp_images(n):
  for i in range(0,n):
    images()

# %% [code]
disp_images(10)

# %% [markdown]
# Testing

# %% [code]
import tensorflow as tf
import pandas as pd
import numpy as np
import cv2
import os

# %% [markdown]
##import images

# %% [code]
dirt=[]
clear=[]

# %% [code]
a=list(os.listdir('/content/gdrive/MyDrive/Paired/underwater_scenes/trainA'))
a.sort()
print(a)

# %% [code]
b=list(os.listdir('/content/gdrive/MyDrive/Paired/underwater_scenes/trainB'))
b.sort()
print(b)

# %% [code]
len(a)

# %% [code]
a=a[2000:2185]
b=b[2000:2185]

# %% [code]
path='content/gdrive/MyDrive/Paired/underwater_scenes/trainA'
cnt=0
for i in a:
  image=cv2.imread('/content/gdrive/MyDrive/Paired/underwater_scenes/trainA/'+i)
  image = cv2.cvtColor(image, cv2.COLOR_RGB2BGR)
  image=cv2.resize(image,(480,480))
  image = image.reshape(480,480,3)
  dirt.append(image)
  cnt=cnt+1

# %% [code]
path='/content/gdrive/MyDrive/Paired/underwater_scenes/trainB'
cnt=0
for i in b:
  image=cv2.imread('/content/gdrive/MyDrive/Paired/underwater_scenes/trainB/'+i)
  image = cv2.cvtColor(image, cv2.COLOR_RGB2BGR)
  image=cv2.resize(image,(480,480))
  image = image.reshape(480,480,3)
  clear.append(image)
  cnt=cnt+1

# %% [code]
new_model = tf.keras.models.load_model('/content/gdrive/MyDrive/sea_model_X_8.0.h5')

# %% [code]
tf.keras.utils.plot_model(
    new_model,
    to_file='model.png',
    show_shapes=True,
    show_dtype=False,
    show_layer_names=True,
    rankdir='TB',
    dpi=96,
    show_layer_activations=True,
)

# %% [code]
clear=np.array(clear)
dirt=np.array(dirt)

# %% [markdown]
##predict

# %% [code]
tf.config.run_functions_eagerly(True)

# %% [code]
var = new_model.predict(dirt)

# %% [markdown]
##Save Images

# %% [code]
import cv2
import matplotlib.pyplot as plt

# %% [code]
from google.colab.patches import cv2_imshow

# %% [code]
from matplotlib import pyplot as plt


# %% [code]
id=0
for i in var:
  img_rgb = cv2.cvtColor(i, cv2.COLOR_BGR2RGB)
  status = cv2.imwrite('/content/gdrive/MyDrive/Output_Sea_images/'+str(id)+'output.jpg',img_rgb)
  id=id+1
  print(status)

# %% [code]
id=0
for i in dirt:
  img_rgb = cv2.cvtColor(i, cv2.COLOR_BGR2RGB)
  status = cv2.imwrite('/content/gdrive/MyDrive/Output_Sea_images/'+str(id)+'.jpg',img_rgb)
  id=id+1
  print(status)

# %% [code]
id=0
for i in clear:
  img_rgb = cv2.cvtColor(i, cv2.COLOR_BGR2RGB)
  status = cv2.imwrite('/content/gdrive/MyDrive/Output_Sea_images/'+str(id)+'outputExpected.jpg',img_rgb)
  id=id+1
  print(status)

# %% [markdown]
## Histogram Color Distribution

# %% [code]
import cv2
import matplotlib.pyplot as plt
def hist_calc(i):
  imageObj = cv2.imread('/content/gdrive/MyDrive/Output_Sea_images/'+str(i)+'.jpg')
  # to avoid grid lines
  plt.axis("off")
  plt.title("Output Image")
  plt.imshow(cv2.cvtColor(imageObj, cv2.COLOR_BGR2RGB))
  plt.show()

  # Get RGB data from image
  blue_color = cv2.calcHist([imageObj], [0], None, [256], [0, 256])
  red_color = cv2.calcHist([imageObj], [1], None, [256], [0, 256])
  green_color = cv2.calcHist([imageObj], [2], None, [256], [0, 256])

  # Separate Histograms for each color
  plt.subplot(3, 1, 1)
  plt.title("histogram of Blue")
  plt.plot(blue_color, color="blue")

  plt.subplot(3, 1, 2)
  plt.title("histogram of Green")
  plt.plot(green_color, color="green")

  plt.subplot(3, 1, 3)
  plt.title("histogram of Red")
  plt.plot(red_color, color="red")

  # for clear view
  plt.tight_layout()
  plt.show()

  # combined histogram
  plt.title("Histogram of all RGB Colors")
  plt.plot(blue_color, color="blue")
  plt.plot(green_color, color="green")
  plt.plot(red_color, color="red")
  plt.show()


  imageObj = cv2.imread('/content/gdrive/MyDrive/Output_Sea_images/'+str(i)+'input.jpg')
  # to avoid grid lines
  plt.axis("off")
  plt.title("Input Image")
  plt.imshow(cv2.cvtColor(imageObj, cv2.COLOR_BGR2RGB))
  plt.show()

  # Get RGB data from image
  blue_color = cv2.calcHist([imageObj], [0], None, [256], [0, 256])
  red_color = cv2.calcHist([imageObj], [1], None, [256], [0, 256])
  green_color = cv2.calcHist([imageObj], [2], None, [256], [0, 256])

  # Separate Histograms for each color
  plt.subplot(3, 1, 1)
  plt.title("histogram of Blue")
  plt.plot(blue_color, color="blue")

  plt.subplot(3, 1, 2)
  plt.title("histogram of Green")
  plt.plot(green_color, color="green")

  plt.subplot(3, 1, 3)
  plt.title("histogram of Red")
  plt.plot(red_color, color="red")

  # for clear view
  plt.tight_layout()
  plt.show()

  # combined histogram
  plt.title("Histogram of all RGB Colors")
  plt.plot(blue_color, color="blue")
  plt.plot(green_color, color="green")
  plt.plot(red_color, color="red")
  plt.show()

# %% [code]
hist_calc(12)

# %% [markdown]
## Display Images

# %% [code]
def images():
  num = random.random()*100
  n=int(num)
  img = dirt[n, :, :, :]
  b=img[:,:,0]
  g=img[:,:,1]
  r=img[:,:,2]
  rgb1 = np.dstack((r,g,b))


  img = var[n, :, :, :]
  b=img[:,:,0]
  g=img[:,:,1]
  r=img[:,:,2]
  rgb2 = np.dstack((r,g,b))
  Hori = np.concatenate((rgb1, rgb2), axis=1)

  cv2_imshow(Hori)


# %% [code]
def disp_images(n):
  for i in range(0,n):
    images()

# %% [markdown]
##MSE


# %% [code]
mse=((clear-var)**2).mean()
mse

# %% [code]
mse_list=[]

# %% [code]
k=0
for i in range(0,len(var)):
  val=mse=((clear[i]-var[i])**2).mean()
  if(val>88):
    continue
  k=k+1
  img_rgb = cv2.cvtColor(clear[i], cv2.COLOR_BGR2RGB)
  status = cv2.imwrite('/content/gdrive/MyDrive/Output_Good/'+str(k)+'expected.jpg',img_rgb)
  img_rgb = cv2.cvtColor(var[i], cv2.COLOR_BGR2RGB)
  status = cv2.imwrite('/content/gdrive/MyDrive/Output_Good/'+str(k)+'output.jpg',img_rgb)
  img_rgb = cv2.cvtColor(dirt[i], cv2.COLOR_BGR2RGB)
  status = cv2.imwrite('/content/gdrive/MyDrive/Output_Good/'+str(k)+'input.jpg',img_rgb)
  mse_list.append(val)

# %% [code]
len(mse_list)

# %% [code]
plt.plot(mse_list)
sum(mse_list)/len(mse_list)

# %% [markdown]
## PSNR Score

# %% [code]
from skimage import io
from skimage.metrics import structural_similarity as ssim

# %% [code]
from math import log10, sqrt
import cv2
import numpy as np

def PSNR(original, compressed):
    mse = np.mean((original - compressed) ** 2)
    if(mse == 0):  # MSE is zero means no noise is present in the signal .
                  # Therefore PSNR have no importance.
        return 100
    max_pixel = 256.0
    psnr = 20 * log10(max_pixel / sqrt(mse))
    return psnr

# %% [code]
def main(original,compressed):
     value = PSNR(original, compressed)
     return value

# %% [code]
comp=cv2.imread('/content/gdrive/MyDrive/Output_Sea_images/29output.jpg')
orig=cv2.imread('/content/gdrive/MyDrive/Output_Sea_images/29outputExpected.jpg')
main(orig,comp)

# %% [code]
"15expected.jpg"[2:10]

# %% [code]
psnr_list=[]

# %% [code]
for i in range(14,24):
  comp=io.imread('/content/gdrive/MyDrive/Output_Good/'+str(i)+'output.jpg')
  orig=io.imread('/content/gdrive/MyDrive/Output_Good/'+str(i)+'expected.jpg')
  psnr_list.append(main(orig,comp))

# %% [code]
sum(psnr_list)/len(psnr_list)

# %% [markdown]
#SSIM

# %% [code]
ssim_list=[]

# %% [code]
im=cv2.imread('/content/gdrive/MyDrive/Output_Good/1expected.jpg')

# %% [code]
im.shape

# %% [code]
from skimage.metrics import structural_similarity
import cv2
import numpy as np
from google.colab.patches import cv2_imshow
def ssim(img1,img2):
  before = img1
  after = img2
  before_gray = cv2.cvtColor(before, cv2.COLOR_BGR2GRAY)
  after_gray = cv2.cvtColor(after, cv2.COLOR_BGR2GRAY)
  (score, diff) = structural_similarity(before_gray, after_gray, full=True)
  return score

# %% [code]
comp=cv2.imread('/content/gdrive/MyDrive/Output_Sea_images/30output.jpg')
orig=cv2.imread('/content/gdrive/MyDrive/Output_Sea_images/30outputExpected.jpg')
comp = cv2.cvtColor(comp, cv2.COLOR_BGR2GRAY)
orig = cv2.cvtColor(orig, cv2.COLOR_BGR2GRAY)
#ssim(orig,comp)

# %% [code]
for i in range(14,24):
  comp=cv2.imread('/content/gdrive/MyDrive/Output_Good/'+str(i)+'output.jpg')
  orig=cv2.imread('/content/gdrive/MyDrive/Output_Good/'+str(i)+'expected.jpg')
  inpt=cv2.imread('/content/gdrive/MyDrive/Output_Good/'+str(i)+'input.jpg')
  ssim_list.append(ssim(orig,comp))

# %% [code]
sum(ssim_list)/len(ssim_list)

# %% [markdown]
#UCIQE_UIQM

# %% [code]
!unzip "/content/drive/MyDrive/eval_data/euvp_test/deep-sesr.zip"

# %% [code]
import numpy as np
import math
import sys
from skimage import io, color, filters
import os
import math

def nmetrics(a):
    rgb = a
    lab = color.rgb2lab(a)
    gray = color.rgb2gray(a)
    # UCIQE
    c1 = 0.4680
    c2 = 0.2745
    c3 = 0.2576
    l = lab[:,:,0]

    #1st term
    chroma = (lab[:,:,1]**2 + lab[:,:,2]**2)**0.5
    uc = np.mean(chroma)
    sc = (np.mean((chroma - uc)**2))**0.5

    #2nd term
    top = np.int(np.round(0.01*l.shape[0]*l.shape[1]))
    sl = np.sort(l,axis=None)
    isl = sl[::-1]
    conl = np.mean(isl[:top])-np.mean(sl[:top])

    #3rd term
    satur = []
    chroma1 = chroma.flatten()
    l1 = l.flatten()
    for i in range(len(l1)):
        if chroma1[i] == 0: satur.append(0)
        elif l1[i] == 0: satur.append(0)
        else: satur.append(chroma1[i] / l1[i])

    us = np.mean(satur)

    uciqe = c1 * sc + c2 * conl + c3 * us

    # UIQM
    p1 = 0.0282
    p2 = 0.2953
    p3 = 3.5753

    #1st term UICM
    rg = rgb[:,:,0] - rgb[:,:,1]
    yb = (rgb[:,:,0] + rgb[:,:,1]) / 2 - rgb[:,:,2]
    rgl = np.sort(rg,axis=None)
    ybl = np.sort(yb,axis=None)
    al1 = 0.1
    al2 = 0.1
    T1 = np.int(al1 * len(rgl))
    T2 = np.int(al2 * len(rgl))
    rgl_tr = rgl[T1:-T2]
    ybl_tr = ybl[T1:-T2]

    urg = np.mean(rgl_tr)
    s2rg = np.mean((rgl_tr - urg) ** 2)
    uyb = np.mean(ybl_tr)
    s2yb = np.mean((ybl_tr- uyb) ** 2)

    uicm =-0.0268 * np.sqrt(urg**2 + uyb**2) + 0.1586 * np.sqrt(s2rg + s2yb)

    #2nd term UISM (k1k2=8x8)
    Rsobel = rgb[:,:,0] * filters.sobel(rgb[:,:,0])
    Gsobel = rgb[:,:,1] * filters.sobel(rgb[:,:,1])
    Bsobel = rgb[:,:,2] * filters.sobel(rgb[:,:,2])

    Rsobel=np.round(Rsobel).astype(np.uint8)
    Gsobel=np.round(Gsobel).astype(np.uint8)
    Bsobel=np.round(Bsobel).astype(np.uint8)

    Reme = eme(Rsobel)
    Geme = eme(Gsobel)
    Beme = eme(Bsobel)

    uism = 0.299 * Reme + 0.587 * Geme + 0.114 * Beme

    #3rd term UIConM
    uiconm = logamee(gray)

    uiqm = p1 * uicm + p2 * uism + p3 * uiconm
    return uiqm,uciqe

def eme(ch,blocksize=8):

    num_x = math.ceil(ch.shape[0] / blocksize)
    num_y = math.ceil(ch.shape[1] / blocksize)

    eme = 0
    w = 2. / (num_x * num_y)
    for i in range(num_x):

        xlb = i * blocksize
        if i < num_x - 1:
            xrb = (i+1) * blocksize
        else:
            xrb = ch.shape[0]

        for j in range(num_y):

            ylb = j * blocksize
            if j < num_y - 1:
                yrb = (j+1) * blocksize
            else:
                yrb = ch.shape[1]

            block = ch[xlb:xrb,ylb:yrb]

            blockmin = np.float(np.min(block))
            blockmax = np.float(np.max(block))

            # # old version
            # if blockmin == 0.0: eme += 0
            # elif blockmax == 0.0: eme += 0
            # else: eme += w * math.log(blockmax / blockmin)

            # new version
            if blockmin == 0: blockmin+=1
            if blockmax == 0: blockmax+=1
            eme += w * math.log(blockmax / blockmin)
    return eme

def plipsum(i,j,gamma=1026):
    return i + j - i * j / gamma

def plipsub(i,j,k=1026):
    return k * (i - j) / (k - j)

def plipmult(c,j,gamma=1026):
    return gamma - gamma * (1 - j / gamma)**c

def logamee(ch,blocksize=8):

    num_x = math.ceil(ch.shape[0] / blocksize)
    num_y = math.ceil(ch.shape[1] / blocksize)

    s = 0
    w = 1. / (num_x * num_y)
    for i in range(num_x):

        xlb = i * blocksize
        if i < num_x - 1:
            xrb = (i+1) * blocksize
        else:
            xrb = ch.shape[0]

        for j in range(num_y):

            ylb = j * blocksize
            if j < num_y - 1:
                yrb = (j+1) * blocksize
            else:
                yrb = ch.shape[1]

            block = ch[xlb:xrb,ylb:yrb]
            blockmin = np.float(np.min(block))
            blockmax = np.float(np.max(block))

            top = plipsub(blockmax,blockmin)
            bottom = plipsum(blockmax,blockmin)
            if bottom==0:
              m=0
            else:
               m = top/bottom
            if m ==0.:
                s+=0
            else:
                s += (m) * np.log(m)

    return plipmult(w,s)


# %% [code]
lst=[]

# %% [code]
for i in range(14,24):
  comp=io.imread('/content/gdrive/MyDrive/Output_Good/'+str(i)+'output.jpg')
  lst.append(nmetrics(comp))

# %% [code]
sum=0
sum2=0
for i in lst:
  sum+=i[0]
  sum2+=i[1]

# %% [code]
lst[0]

# %% [code]
uiqm= sum/len(lst)
uciqe= sum2/len(lst)

# %% [code]
print(uiqm)
print(uciqe)

# %% [markdown]
## MSE

# %% [code]
def mse(imageA, imageB):
	err = np.sum((imageA.astype("float") - imageB.astype("float")) ** 2)
	err /= float(imageA.shape[0] * imageA.shape[1])
	return err

# %% [code]
ims=os.listdir('/content/drive/MyDrive/Output_Sea_images/')

# %% [code]
for i in range(0,100):
  input=cv2.imread('/content/drive/MyDrive/Output_Sea_images/'+str(i)+'input.jpg')
  output=cv2.imread('/content/drive/MyDrive/Output_Sea_images/'+str(i)+'.jpg')
  expected=cv2.imread('/content/drive/MyDrive/Output_Sea_images/'+str(i)+'outputExpected.jpg')
  print(mse(expected,output))

# %% [markdown]
#CLAHE

# %% [code]
import cv2

# %% [code]
def clahe(colorimage):
  clahe_model = cv2.createCLAHE(clipLimit=3.0, tileGridSize=(8,8))
  colorimage_b = clahe_model.apply(colorimage[:,:,0])
  colorimage_g = clahe_model.apply(colorimage[:,:,1])
  colorimage_r = clahe_model.apply(colorimage[:,:,2])
  colorimage_clahe = np.stack((colorimage_b,colorimage_g,colorimage_r), axis=2)
  return colorimage_clahe

# %% [code]
for i in range(14,24):
  im= cv2.imread('/content/gdrive/MyDrive/Output_Good/'+str(i)+'input.jpg')
  exp=cv2.imread('/content/gdrive/MyDrive/Output_Good/'+str(i)+'expected.jpg')
  new_im=clahe(im)
  cv2.imwrite('/content/gdrive/MyDrive/CLAHE/'+str(i)+'output.jpg',new_im)
  cv2.imwrite('/content/gdrive/MyDrive/CLAHE/'+str(i)+'input.jpg',im)
  cv2.imwrite('/content/gdrive/MyDrive/CLAHE/'+str(i)+'expected.jpg',exp)
  Hori = np.concatenate((im, new_im), axis=1)
  cv2_imshow(Hori)


# %% [markdown]
#MSRCR

# %% [code]
import numpy as np
import cv2
from skimage import img_as_float64
from google.colab.patches import cv2_imshow
def singleScale(img,sigma):
    ssr = np.log10(img) - np.log10(cv2.GaussianBlur(img,(0,0),sigma))
    return ssr

def multiScale(img,sigmas : list):
    retinex = np.zeros_like(img)
    for s in sigmas:
        retinex += singleScale(img, s)

    msr = retinex/len(sigmas)
    return msr

def crf(img, alpha, beta):
    img_sum = np.sum(img,axis=2,keepdims=True)

    color_rest = beta * (np.log10(alpha*img) - np.log10(img_sum))
    return color_rest


def MSRCR(img, sigmas :list, alpha, beta, G, b):
    img = img_as_float64(img)+1

    img_msr = multiScale(img, sigmas)
    img_color = crf(img, alpha, beta)
    img_msrcr = G * (img_msr*img_color + b)


    for i in range(img_msrcr.shape[2]):
        img_msrcr[:, :, i] = (img_msrcr[:, :, i] - np.min(img_msrcr[:, :, i])) / \
                                (np.max(img_msrcr[:, :, i]) - np.min(img_msrcr[:, :, i])) * \
                                255

    img_msrcr = np.uint8(np.minimum(np.maximum(img_msrcr, 0), 255))

    return img_msrcr

# %% [code]
SIGMA_LIST = [15, 80, 250]
ALPHA = 125.0
BETA = 46.0
G = 5.0
OFFSET = 25.0

# %% [code]
msrcr_img = MSRCR(image,SIGMA_LIST,ALPHA,BETA,G,OFFSET)


# %% [code]
for i in range(14,24):
  im= cv2.imread('/content/gdrive/MyDrive/Output_Good/'+str(i)+'input.jpg')
  exp=cv2.imread('/content/gdrive/MyDrive/Output_Good/'+str(i)+'expected.jpg')
  new_im=MSRCR(im,SIGMA_LIST,ALPHA,BETA,G,OFFSET)
  cv2.imwrite('/content/gdrive/MyDrive/MSRCR/'+str(i)+'output.jpg',new_im)
  cv2.imwrite('/content/gdrive/MyDrive/MSRCR/'+str(i)+'input.jpg',im)
  cv2.imwrite('/content/gdrive/MyDrive/MSRCR/'+str(i)+'expected.jpg',exp)
  Hori = np.concatenate((im, new_im), axis=1)
  cv2_imshow(Hori)

# %% [markdown]
#BPDFHE

# %% [code]
!pip install scikit-fuzzy

# %% [code]
import numpy as np
from skimage import data
import matplotlib.pyplot as plt
import time
from PIL import Image
import skfuzzy as fuzz
import math
import timeit


def bpdfhe(image):

    opimg = np.zeros_like(image)

    array1 = np.zeros(256*4+1, dtype = int)
    hist = array1[1:257]
    deltahist = array1[257:513]
    delta2hist = array1[513:769]
    histmax = array1[769:]


    hist, bin_edges = np.histogram(image, bins=256)

    x_qual = np.arange(0, 11, 1)

    membership= fuzz.trimf(x_qual, [0, 5, 10])

    fuzzyhist = np.zeros((np.size(hist)+np.size(membership)-1,1)).T;


    for counter in range(np.size(membership)):

        fuzzyhist = fuzzyhist + membership[counter]*np.concatenate((np.zeros(counter+1-1), hist, np.zeros(np.size(membership)-counter-1)),axis=0)

    fuzzyhist = fuzzyhist.T[math.ceil(np.size(membership)/2):-math.floor(np.size(membership)/2)+1]

    for i in range(255):
        deltahist[i] = (fuzzyhist[i+1]-fuzzyhist[i-1])/2
        delta2hist[i] = fuzzyhist[i+1]-2*fuzzyhist[i]+fuzzyhist[i-1]
    for i in range(255):
        if (deltahist[i+1]*deltahist[i-1]<0 and delta2hist[i]<0):
            histmax[i] = 1

    parts = np.where(histmax)[0]
    x = np.append(0,parts)
    x = np.append(x,255)

    span = np.zeros(x.shape[0], dtype = float)
    M = np.zeros(x.shape[0], dtype = float)
    factor = np.zeros(x.shape[0], dtype = float)
    rang = np.zeros(x.shape[0], dtype = float)
    start = np.zeros(x.shape[0], dtype = float)

    Msum = np.cumsum(hist)

    for i in range(x.shape[0]):
        span[i-1]   = x[i] - x[i-1]
        if (span[i-1]<0):
            span[i-1]=1
        M[i-1] = Msum[x[i]]-Msum[x[i-1]]
        if (M[i-1]<0):
            M[i-1]=1
        factor[i-1] = span[i-1]*math.log10(M[i-1])

    factorsum = sum(factor)

    for i in range(x.shape[0]):
        rang[i-1] = 255*factor[i-1]/factorsum

    start = np.cumsum(rang)
    start = np.append(0,start)
    start = start.astype(int)

    opimg = np.zeros_like(image)
    img2 = np.zeros_like(image)
    small = np.amin(image)
    big = np.amax(image)

    y = np.zeros(hist.shape, dtype = float)
    for i in range(start.shape[0]):

        y[start[i-1]:start[i]] = start[i-1]+rang[i-1]/M[i-1]*np.cumsum(hist[start[i-1]:start[i]])


    opimg = y[image]

    return opimg

# %% [code]
import numpy as np
from skimage import data
import matplotlib.pyplot as plt
import time
from PIL import Image
import skfuzzy as fuzz
import math
import timeit

t0 = time.time()*1000;

image = Image.open("/content/gdrive/MyDrive/Output_Good/10input.jpg")
image = np.array(image)

opimg = bpdfhe(image)

mean1 = image.mean()
mean0 = opimg.mean()
img2  = mean1/mean0*opimg

t1 = time.time()*1000;
print("%.6f milli seconds" % (t1 - t0))

# %% [code]
img = opimg
b=img[:,:,0]
g=img[:,:,1]
r=img[:,:,2]
rgb1 = np.dstack((r,g,b))

# %% [code]
for i in range(14,24):
  im= cv2.imread('/content/gdrive/MyDrive/Output_Good/'+str(i)+'input.jpg')
  exp=cv2.imread('/content/gdrive/MyDrive/Output_Good/'+str(i)+'expected.jpg')

  image = im
  image = np.array(image)
  opimg = bpdfhe(image)
  img = opimg
  r=img[:,:,0]
  g=img[:,:,1]
  b=img[:,:,2]
  rgb1 = np.dstack((r,g,b))

  cv2.imwrite('/content/gdrive/MyDrive/BPDFHE/'+str(i)+'output.jpg',rgb1)
  cv2.imwrite('/content/gdrive/MyDrive/BPDFHE/'+str(i)+'input.jpg',im)
  cv2.imwrite('/content/gdrive/MyDrive/BPDFHE/'+str(i)+'expected.jpg',exp)
  Hori = np.concatenate((im, rgb1), axis=1)
  cv2_imshow(Hori)

# %% [markdown]
#Metrics Comparison

# %% [code]
ssim_clahe=[]
ssim_msrcr=[]
ssim_bpdfhe=[]
ssim_proposed=[]

# %% [code]
psnr_clahe=[]
psnr_msrcr=[]
psnr_bpdfhe=[]
psnr_proposed=[]

# %% [code]
mse_clahe=[]
mse_msrcr=[]
mse_bpdfhe=[]
mse_proposed=[]

# %% [code]
def mse(a,b):
  return ((np.asarray(a)-np.asarray(b))**2).mean()


# %% [code]
orig=cv2.imread('/content/gdrive/MyDrive/Output_Good/'+str(i)+'expected.jpg')

# %% [code]
orig

# %% [code]
for i in range(14,24):
  orig=cv2.imread('/content/gdrive/MyDrive/Output_Good/'+str(i)+'expected.jpg')
  img_clahe=cv2.imread('/content/gdrive/MyDrive/CLAHE/'+str(i)+'output.jpg')
  img_msrcr=cv2.imread('/content/gdrive/MyDrive/MSRCR/'+str(i)+'output.jpg')
  img_bpdfhe=cv2.imread('/content/gdrive/MyDrive/BPDFHE/'+str(i)+'output.jpg')
  img_proposed=cv2.imread('/content/gdrive/MyDrive/Output_Good/'+str(i)+'output.jpg')
  print(i)
  ssim_clahe.append(ssim(orig,img_clahe))
  ssim_msrcr.append(ssim(orig,img_msrcr))
  ssim_bpdfhe.append(ssim(orig,img_bpdfhe))
  ssim_proposed.append(ssim(orig,img_proposed))

  psnr_clahe.append(main(orig,img_clahe))
  psnr_msrcr.append(main(orig,img_msrcr))
  psnr_bpdfhe.append(main(orig,img_bpdfhe))
  psnr_proposed.append(main(orig,img_proposed))

  mse_clahe.append(mse(orig,img_clahe))
  mse_msrcr.append(mse(orig,img_msrcr))
  mse_bpdfhe.append(mse(orig,img_bpdfhe))
  mse_proposed.append(mse(orig,img_proposed))

# %% [markdown]
##SSIM VLAUES

# %% [code]
ssim_clahe

# %% [code]
ssim_msrcr

# %% [code]
ssim_bpdfhe

# %% [code]
ssim_proposed

# %% [markdown]
##PSNR VALUES

# %% [code]
psnr_clahe

# %% [code]
psnr_msrcr

# %% [code]
psnr_bpdfhe

# %% [code]
psnr_proposed

# %% [markdown]
##MSE VALUES

# %% [code]
mse_clahe

# %% [code]
mse_msrcr

# %% [code]
mse_bpdfhe

# %% [code]
mse_proposed

# %% [code]
import pandas as pd

# %% [code]
ssim_metrics=pd.DataFrame(
    {
        'CLAHE':ssim_clahe,
        'MSRCR':ssim_msrcr,
        'BPDFHE':ssim_bpdfhe,
        'PROPOSED':ssim_proposed
    }
)

# %% [code]
ssim_metrics

# %% [code]
psnr_metrics=pd.DataFrame(
    {
        'CLAHE':psnr_clahe,
        'MSRCR':psnr_msrcr,
        'BPDFHE':psnr_bpdfhe,
        'PROPOSED':psnr_proposed
    }
)

# %% [code]
psnr_metrics

# %% [code]
mse_metrics=pd.DataFrame(
    {
        'CLAHE':mse_clahe,
        'MSRCR':mse_msrcr,
        'BPDFHE':mse_bpdfhe,
        'PROPOSED':mse_proposed
    }
)

# %% [code]
mse_metrics

# %% [markdown]
#Test (UIQM)


# %% [code]
!wget https://drive.google.com/u/0/uc?id=1cA-8CzajnVEL4feBRKdBxjEe6hwql6Z7&export=download

# %% [code]
im=cv2.imread('/content/2774.png')
im1=cv2.imread('/content/26_img_.png')
im2=cv2.imread('/content/WhatsApp Image 2023-05-10 at 2.32.25 PM.jpeg')
im3=cv2.imread('/content/907_img_.png')
im4=cv2.imread('/content/907_img_.png')
im5=cv2.imread('/content/786_img_.png')
im6=cv2.imread('/content/45_img_.png')
im7=cv2.imread('/content/102_img_.png')
im8=cv2.imread('/content/1660.png')
im9=cv2.imread('/content/786_img_.png')


# %% [code]
p

# %% [code]
# cv2_imshow(im)
# cv2_imshow(im2)

# %% [code]
  image=cv2.resize(im,(480,480))
  image = image.reshape(480,480,3)

  image1=cv2.resize(im1,(480,480))
  image1 = image1.reshape(480,480,3)

  image2=cv2.resize(im2,(480,480))
  image2 = image2.reshape(480,480,3)

  image3=cv2.resize(im3,(480,480))
  image3 = image3.reshape(480,480,3)

  image4=cv2.resize(im4,(480,480))
  image4 = image4.reshape(480,480,3)

  image5=cv2.resize(im5,(480,480))
  image5 = image5.reshape(480,480,3)

  image6=cv2.resize(im6,(480,480))
  image6 = image6.reshape(480,480,3)

  image7=cv2.resize(im7,(480,480))
  image7 = image7.reshape(480,480,3)

  image8=cv2.resize(im8,(480,480))
  image8 = image8.reshape(480,480,3)

  image9=cv2.resize(im9,(480,480))
  image9 = image9.reshape(480,480,3)


# %% [code]
  image1=cv2.resize(im2,(480,480))
  image1 = image1.reshape(480,480,3)

# %% [code]
image.shape
image1.shape

# %% [code]
cv2_imshow(image)
cv2_imshow(image1)

# %% [code]
var=new_model.predict(np.asarray([image]))
var1=new_model.predict(np.asarray([image1]))
var2=new_model.predict(np.asarray([image2]))
var3=new_model.predict(np.asarray([image3]))
var4=new_model.predict(np.asarray([image4]))
var5=new_model.predict(np.asarray([image5]))
var6=new_model.predict(np.asarray([image6]))
var7=new_model.predict(np.asarray([image7]))
var8=new_model.predict(np.asarray([image8]))
var9=new_model.predict(np.asarray([image9]))

# %% [code]
var

# %% [code]
cv2_imshow(var[0])
cv2_imshow(var1[0])

# %% [code]
p=[]
s=[]
uiqm=[]
uciqe=[]

# %% [code]
p.append(main(image,var))
p.append(main(image1,var1))
p.append(main(image2,var2))
p.append(main(image3,var3))
p.append(main(image4,var4))
p.append(main(image5,var5))
p.append(main(image6,var6))
p.append(main(image7,var7))
p.append(main(image8,var8))
p.append(main(image9,var9))

# %% [code]
s.append(ssim(image,var[0]))
s.append(ssim(image1,var1[0]))
s.append(ssim(image2,var2[0]))
s.append(ssim(image3,var3[0]))
s.append(ssim(image4,var4[0]))
s.append(ssim(image5,var5[0]))
s.append(ssim(image6,var6[0]))
s.append(ssim(image7,var7[0]))
s.append(ssim(image8,var8[0]))
s.append(ssim(image9,var9[0]))

# %% [code]
p

# %% [code]
sum(p)/10

# %% [code]
s

# %% [code]
sum(s)/10

# %% [code]


# %% [markdown]
### Other Metrics

# %% [code]
import numpy as np
import math
import sys
from skimage import io, color, filters
import os
import math

def nmetrics(a):
    rgb = a
    lab = color.rgb2lab(a)
    gray = color.rgb2gray(a)
    # UCIQE
    c1 = 0.4680
    c2 = 0.2745
    c3 = 0.2576
    l = lab[:,:,0]

    #1st term
    chroma = (lab[:,:,1]**2 + lab[:,:,2]**2)**0.5
    uc = np.mean(chroma)
    sc = (np.mean((chroma - uc)**2))**0.5

    #2nd term
    top = np.int(np.round(0.01*l.shape[0]*l.shape[1]))
    sl = np.sort(l,axis=None)
    isl = sl[::-1]
    conl = np.mean(isl[:top])-np.mean(sl[:top])

    #3rd term
    satur = []
    chroma1 = chroma.flatten()
    l1 = l.flatten()
    for i in range(len(l1)):
        if chroma1[i] == 0: satur.append(0)
        elif l1[i] == 0: satur.append(0)
        else: satur.append(chroma1[i] / l1[i])

    us = np.mean(satur)

    uciqe = c1 * sc + c2 * conl + c3 * us

    # UIQM
    p1 = 0.0282
    p2 = 0.2953
    p3 = 3.5753
    #p4 = 0.5672

    #1st term UICM
    rg = rgb[:,:,0] - rgb[:,:,1]
    yb = (rgb[:,:,0] + rgb[:,:,1]) / 2 - rgb[:,:,2]
    rgl = np.sort(rg,axis=None)
    ybl = np.sort(yb,axis=None)
    al1 = 0.1
    al2 = 0.1
    T1 = np.int(al1 * len(rgl))
    T2 = np.int(al2 * len(rgl))
    rgl_tr = rgl[T1:-T2]
    ybl_tr = ybl[T1:-T2]

    urg = np.mean(rgl_tr)
    s2rg = np.mean((rgl_tr - urg) ** 2)
    uyb = np.mean(ybl_tr)
    s2yb = np.mean((ybl_tr- uyb) ** 2)

    uicm =-0.0268 * np.sqrt(urg**2 + uyb**2) + 0.1586 * np.sqrt(s2rg + s2yb)

    #2nd term UISM (k1k2=8x8)
    Rsobel = rgb[:,:,0] * filters.sobel(rgb[:,:,0])
    Gsobel = rgb[:,:,1] * filters.sobel(rgb[:,:,1])
    Bsobel = rgb[:,:,2] * filters.sobel(rgb[:,:,2])

    Rsobel=np.round(Rsobel).astype(np.uint8)
    Gsobel=np.round(Gsobel).astype(np.uint8)
    Bsobel=np.round(Bsobel).astype(np.uint8)

    Reme = eme(Rsobel)
    Geme = eme(Gsobel)
    Beme = eme(Bsobel)

    uism = 0.299 * Reme + 0.587 * Geme + 0.114 * Beme

    #3rd term UIConM
    uiconm = logamee(gray)

    uiqm = (p1 * uicm + p2 * uism + p3 * uiconm)
    return uiqm,uciqe

def eme(ch,blocksize=8):

    num_x = math.ceil(ch.shape[0] / blocksize)
    num_y = math.ceil(ch.shape[1] / blocksize)

    eme = 0
    w = 2. / (num_x * num_y)
    for i in range(num_x):

        xlb = i * blocksize
        if i < num_x - 1:
            xrb = (i+1) * blocksize
        else:
            xrb = ch.shape[0]

        for j in range(num_y):

            ylb = j * blocksize
            if j < num_y - 1:
                yrb = (j+1) * blocksize
            else:
                yrb = ch.shape[1]

            block = ch[xlb:xrb,ylb:yrb]

            blockmin = np.float(np.min(block))
            blockmax = np.float(np.max(block))

            # # old version
            # if blockmin == 0.0: eme += 0
            # elif blockmax == 0.0: eme += 0
            # else: eme += w * math.log(blockmax / blockmin)

            # new version
            if blockmin == 0: blockmin+=1
            if blockmax == 0: blockmax+=1
            eme += w * math.log(blockmax / blockmin)
    return eme

def plipsum(i,j,gamma=1026):
    return i + j - i * j / gamma

def plipsub(i,j,k=1026):
    return k * (i - j) / (k - j)

def plipmult(c,j,gamma=1026):
    return gamma - gamma * (1 - j / gamma)**c

def logamee(ch,blocksize=8):

    num_x = math.ceil(ch.shape[0] / blocksize)
    num_y = math.ceil(ch.shape[1] / blocksize)

    s = 0
    w = 1. / (num_x * num_y)
    for i in range(num_x):

        xlb = i * blocksize
        if i < num_x - 1:
            xrb = (i+1) * blocksize
        else:
            xrb = ch.shape[0]

        for j in range(num_y):

            ylb = j * blocksize
            if j < num_y - 1:
                yrb = (j+1) * blocksize
            else:
                yrb = ch.shape[1]

            block = ch[xlb:xrb,ylb:yrb]
            blockmin = np.float(np.min(block))
            blockmax = np.float(np.max(block))

            top = plipsub(blockmax,blockmin)
            bottom = plipsum(blockmax,blockmin)
            if bottom==0:
              m=0
            else:
               m = top/bottom
            if m ==0.:
                s+=0
            else:
                s += (m) * np.log(m)

    return plipmult(w,s)


# %% [code]
uiqm=[]
uciqe=[]

# %% [code]
uiqm.append(nmetrics(var))
uiqm.append(nmetrics(var1))
uiqm.append(nmetrics(var2))
uiqm.append(nmetrics(var3))
uiqm.append(nmetrics(var4))
uiqm.append(nmetrics(var5))
uiqm.append(nmetrics(var6))
uiqm.append(nmetrics(var7))
uiqm.append(nmetrics(var8))
uiqm.append(nmetrics(var9))

# %% [code]
u=0
uc=0
for i in uiqm:
  u+=i[0]
  uc+=i[1]


# %% [code]
for i in uiqm:
  print(i[0])

# %% [code]
u=u/len(uiqm)
uc=uc/len(uiqm)

# %% [code]
print(u)
print(uc)

# %% [code]
!unzip /content/gdrive/MyDrive/LSUI.zip

# %% [code]
compari=[]
testy=[]
compari1=[]


# %% [code]
for i in range(1000,1010):
  input1=cv2.imread('/content/LSUI/input/'+str(i)+'.jpg')
  compari.append((nmetrics(input1)))


# %% [code]
for i in range(1000,1010):
  input1=cv2.imread('/content/LSUI/GT/'+str(i)+'.jpg')
  compari1.append((nmetrics(input1)))


# %% [code]
x=[]
for i in range(1000,1010):
  input1=cv2.imread('/content/LSUI/input/'+str(i)+'.jpg')
  input1=cv2.resize(input1,(480,480))
  input1 =input1.reshape(480,480,3)
  var=new_model.predict(np.asarray([input1]))
  x.append(var)
  testy.append((nmetrics(var)))

# %% [code]
testy

# %% [code]
compari1

# %% [code]
s=0
for i in compari1:
  s=s+i[0]
s=s/len(compari1)
s

# %% [code]
s1=0
for i in testy:
  s1=s1+i[0]
s1=s1/len(testy)
s1

# %% [code]
id=0
for i in x:
  img_rgb = cv2.cvtColor(i[0], cv2.COLOR_BGR2RGB)
  status = cv2.imwrite('/content/gdrive/MyDrive/Output_GT/'+str(id)+'.jpg',img_rgb)
  id=id+1
  print(status)

# %% [code]
cv2_imshow(x[0][0])

# %% [code]
uiqm1=[]
uciqe1=[]

# %% [code]
uiqm1.append(nmetrics(var))
uiqm1.append(nmetrics(var1))
uiqm1.append(nmetrics(var2))
uiqm1.append(nmetrics(var3))
uiqm1.append(nmetrics(var4))
uiqm1.append(nmetrics(var5))
uiqm1.append(nmetrics(var6))
uiqm1.append(nmetrics(var7))
uiqm1.append(nmetrics(var8))
uiqm1.append(nmetrics(var9))

# %% [code]
for i in uiqm1:
  print(i[0])

# %% [markdown]
SSIM and PSNR of new


# %% [code]
psnr_ownmeth=[]
psnr_comp=[]
ssim_ownmeth=[]
ssim_comp=[]

# %% [code]
from skimage.metrics import structural_similarity
import cv2
import numpy as np
from google.colab.patches import cv2_imshow
def ssim(img1,img2):
  before = img1
  after = img2
  before_gray = cv2.cvtColor(before, cv2.COLOR_BGR2GRAY)
  after_gray = cv2.cvtColor(after, cv2.COLOR_BGR2GRAY)
  (score, diff) = structural_similarity(before_gray, after_gray, full=True)
  return score

# %% [code]
for i in range(1000,1010):
  input1=cv2.imread('/content/LSUI/input/'+str(i)+'.jpg')
  input2=cv2.imread('/content/LSUI/GT/'+str(i)+'.jpg')
  psnr_comp.append(main(input1,input2))
  ssim_comp.append(ssim(input1,input2))


# %% [code]
